# Supplementary material for: Mechanotransductive Activation of PPAR-γ by Low-Intensity Pulsed Ultrasound Induces Contractile Phenotype in Corpus Spongiosum Smooth Muscle Cells
Source: Biomedicines. 2025 Jul 11;13(7):1701. doi: 10.3390/biomedicines13071701 (PMC12292440; doi:10.3390/biomedicines13071701)
Supplement: Supplementary file 1 [file biomedicines-13-01701-s001.zip]

Archive with 1 entries (1 files):
- biomedicines-3697442-supplementary.pdf
